# Supplementary material for: Near-Infrared and Sono-Enhanced Photodynamic Therapy of Prostate Cancer Cells Using Phyto-Second Harmonic Generation Nanoconjugates
Source: Polymers (Basel). 2025 Jun 30;17(13):1831. doi: 10.3390/polym17131831 (PMC12251607; doi:10.3390/polym17131831)
Supplement: Supplementary file 1 [file polymers-17-01831-s001.zip]

Archive with 1 entries (1 files):
- polymers-3694909-supplementary.pdf
